# Supplementary material for: Homologous laminar organization of the mouse and human subiculum
Source: Sci Rep. 2021 Feb 12;11:3729. doi: 10.1038/s41598-021-81362-w (PMC7881248; doi:10.1038/s41598-021-81362-w)
Supplement: Supplementary file 4 — Supplementary Table S1. [file 41598_2021_81362_MOESM4_ESM.xlsx]

## Sheet: Sheet1
Gene Abbreviation	Gene Name	Entrez Gene ID
Abat	4-aminobutyrate aminotransferase	18
Ache	acetylcholinesterase (Cartwright blood group)	43
Adcyap1	adenylate cyclase activating polypeptide 1	116
Adora2a	adenosine A2a receptor	135
Aldh2	aldehyde dehydrogenase 2 family member	217
Bdnf	brain derived neurotrophic factor	627
Calb1	calbindin 1	793
Calb2	calbindin 2	794
Cartpt	CART prepropeptide	9607
Cbln2	cerebellin 2 precursor	147381
Chat	choline O-acetyltransferase	1103
Chrm2	cholinergic receptor muscarinic 2	1129
Chrm3	cholinergic receptor muscarinic 3	1131
Chrna2	cholinergic receptor nicotinic alpha 2 subunit	1135
Chrna3	cholinergic receptor nicotinic alpha 3 subunit	1136
Chrna7	cholinergic receptor nicotinic alpha 7 subunit	1139
Chrnb2	cholinergic receptor nicotinic beta 2 subunit	1141
Cnr1	cannabinoid receptor 1	1268
Cnrip1	cannabinoid receptor interacting protein 1	25927
Crym	crystallin mu	1428
Dld	dihydrolipoamide dehydrogenase	1738
Drd2	dopamine receptor D2	1813
Gabra1	gamma-aminobutyric acid type A receptor subunit alpha1	2554
Gabra2	gamma-aminobutyric acid type A receptor subunit alpha2	2555
Gabra4	gamma-aminobutyric acid type A receptor subunit alpha4	2557
Gabra5	gamma-aminobutyric acid type A receptor subunit alpha5	2558
Gabrb1	gamma-aminobutyric acid type A receptor subunit beta1	2560
Gabrb2	gamma-aminobutyric acid type A receptor subunit beta2	2561
Gabrb3	gamma-aminobutyric acid type A receptor subunit beta3	2562
Gabrd	gamma-aminobutyric acid type A receptor subunit delta	2563
Gabre	gamma-aminobutyric acid type A receptor subunit epsilon	2564
Gabrg1	gamma-aminobutyric acid type A receptor subunit gamma1	2565
Gabrg2	gamma-aminobutyric acid type A receptor subunit gamma2	2566
Gabrq	gamma-aminobutyric acid type A receptor subunit theta	55879
Gad1	glutamate decarboxylase 1	2571
Gad2	glutamate decarboxylase 2	2572
Gfap	glial fibrillary acidic protein	2670
Glra1	glycine receptor alpha 1	2741
Glra3	glycine receptor alpha 3	8001
Glrb	glycine receptor beta	2743
Gls	glutaminase	2744
Got1	glutamic-oxaloacetic transaminase 1	2805
Got2	glutamic-oxaloacetic transaminase 2	2806
Gria1	glutamate ionotropic receptor AMPA type subunit 1	2890
Gria2	glutamate ionotropic receptor AMPA type subunit 2	2891
Gria4	glutamate ionotropic receptor AMPA type subunit 4	2893
Grik1	glutamate ionotropic receptor kainate type subunit 1	2897
Grik2	glutamate ionotropic receptor kainate type subunit 2	2898
Grin1	glutamate ionotropic receptor NMDA type subunit 1	2902
Grin2a	glutamate ionotropic receptor NMDA type subunit 2A	2903
Grin2b	glutamate ionotropic receptor NMDA type subunit 2B	2904
Grin3a	glutamate ionotropic receptor NMDA type subunit 3A	116443
Grm1	glutamate metabotropic receptor 1	2911
Htr1a	5-hydroxytryptamine receptor 1A	3350
Htr2a	5-hydroxytryptamine receptor 2A	3356
Htr2c	5-hydroxytryptamine receptor 2C	3358
Htr3a	5-hydroxytryptamine receptor 3A	3359
Maob	monoamine oxidase B	4129
Mbp	myelin basic protein	4155
Mfge8	milk fat globule EGF and factor V/VIII domain containing	4240
Nefh	neurofilament heavy	4744
Ngb	neuroglobin	58157
Nnat	neuronatin	4826
Npy1r	neuropeptide Y receptor Y1	4886
Nts	neurotensin	4922
Nxph1	neurexophilin 1	30010
Oxtr	oxytocin receptor	5021
Pcp4	Purkinje cell protein 4	5121
Pdyn	prodynorphin	5173
Penk	proenkephalin	5179
Pnoc	prepronociceptin	5368
Pvalb	parvalbumin	5816
Scg2	secretogranin II	7857
Slc17a6	solute carrier family 17 member 6	57084
Slc17a8	solute carrier family 17 member 8	246213
Slc1a1	solute carrier family 1 member 1	6505
Slc1a2	solute carrier family 1 member 2	6506
Slc1a3	solute carrier family 1 member 3	6507
Slc1a4	solute carrier family 1 member 4	6509
Slc32a1	solute carrier family 32 member 1	140679
Slc6a1	solute carrier family 6 member 1	6529
Syt2	synaptotagmin 2	127833
Tac1	tachykinin precursor 1	6863
Tac3	tachykinin precursor 3	6866
Th	tyrosine hydroxylase	7054
Trh	thyrotropin releasing hormone	7200
Trhr	thyrotropin releasing hormone receptor	7201
