# Supplementary material for: Homologous laminar organization of the mouse and human subiculum
Source: Sci Rep. 2021 Feb 12;11:3729. doi: 10.1038/s41598-021-81362-w (PMC7881248; doi:10.1038/s41598-021-81362-w)
Supplement: Supplementary file 5 — Supplementary Table S2. [file 41598_2021_81362_MOESM5_ESM.xlsx]

## Sheet: Sheet1
	Human						Mouse
Genes	SUB_1	SUB_2	SUB_3	SUB_4	Interneurons	Glia	SUB_1	SUB_2	SUB_3	SUB_4	Interneurons	Glia
Abat	X	X	X	X	X		X	X	X	X	X
Ache	X	X	X	X	X		X	X	X	X	X
Adcyap1	X	X	X	X			X
Adora2a
Aldh2	X	X	X	X			X		X	X
Bdnf					X						X
Calb1					X						X
Calb2					X						X
Cartpt					X						X
Cbln2										X	X
Chat
Chrm2				X	X					X	X
Chrm3	X	X	X	X	X		X		X	X	X
Chrna2	X	X	X	X	X						X
Chrna3
Chrna7					X						X
Chrnb2	X	X	X	X	X		X	X	X	X	X
Cnr1	X	X	X	X	X		X	X	X	X	X
Cnrip1	X	X	X	X	X		X	X	X	X	X
Crym	X	X	X	X	X		X	X	X	X
Dld	X	X	X	X	X		X	X	X	X	X
Drd2					X						X
Gabra1	X	X	X	X	X		X		X	X	X
Gabra2	X	X	X		X			X	X
Gabra4	X	X	X	X	X			X			X
Gabra5	X	X	X	X	X			X		X
Gabrb1	X	X	X	X	X			X		X	X
Gabrb2	X	X	X	X	X		X	X	X	X	X
Gabrb3	X	X	X	X	X		X	X	X	X	X
Gabrd	X	X	X	X	X						X
Gabre
Gabrg1					X						X
Gabrg2	X	X	X	X	X		X	X	X	X	X
Gabrq	X	X		X
Gad1					X						X
Gad2					X						X
Gfap						X						X
Glra1	X	X	X	X	X
Glra3							X
Glrb	X	X	X	X	X		X	X	X	X	X
Gls	X	X	X	X	X		X	X	X	X	X
Got1	X	X	X	X	X		X	X	X	X	X
Got2	X	X	X	X	X		X	X	X	X	X
Gria1	X	X	X	X	X		X	X	X	X	X
Gria2	X	X	X	X	X		X	X	X	X	X
Gria4					X			X			X
Grik1	X		X	X	X					X	X
Grik2	X	X	X	X	X		X	X	X	X	X
Grin1	X	X	X	X	X		X	X	X	X	X
Grin2a	X	X	X	X	X		X	X	X		X
Grin2b	X	X	X	X	X		X	X	X	X	X
Grin3a				X	X			X		X	X
Grm1	X	X	X	X	X			X			X
Htr1a	X	X	X	X	X		X	X	X
Htr2a		X	X								X
Htr2c	X			X	X			X		X	X
Htr3a					X						X
Maob	X	X	X	X						X
Mbp						X						X
Mfge8						X						X
Nefh	X	X	X	X	X		X	X	X	X	X
Ngb
Nnat	X	X	X	X	X			X	X	X	X
Npy1r					X				X
Nts	X						X
Nxph1					X						X
Oxtr					X						X
Pcp4				X	X			X		X
Pdyn	X	X	X	X
Penk					X						X
Pnoc					X						X
Pvalb					X						X
Scg2	X	X	X	X	X		X				X
Slc17a6							X
Slc17a8					X						X
Slc1a1	X	X	X	X	X		X	X	X	X	X
Slc1a2				X		X				X		X
Slc1a3						X						X
Slc1a4					X						X
Slc32a1					X						X
Slc6a1					X						X
Syt2	X	X	X	X	X		X	X	X	X	X
Tac1					X						X
Tac3					X		N/A	N/A	N/A	N/A	N/A	N/A
Th	X											X
Trh
Trhr					X					X
